# Supplementary material for: Changes in the gut microbiota of Nigerian infants within the first year of life
Source: PLoS One. 2022 Mar 17;17(3):e0265123. doi: 10.1371/journal.pone.0265123 (PMC8929609; doi:10.1371/journal.pone.0265123)
Supplement: S1 Table — Samples immediately after weaning commenced are shaded and shown in bold. (XLSX) [file pone.0265123.s004.xlsx]

## Sheet: S1 Table
S1 Table	Timing of faecal samples collection from individual babies (n=28) during the first year of life
		approximate age of baby (month = mo)
Sample code	1day	2days	3days	4days	5days	6days	7days	8days	10days	1 week	2 weeks	3 weeks	1 mo	2 mo	3 mo	4 mo	5 mo	6 mo	7 mo	8 mo	9 mo	10 mo	11 mo	12 mo	Number of samples collected
Baby 1												t0	t1	t2	t3	t4	t5	t6	t7	t8	t9	t10	t11	t12	13
Baby 2						t0							t1			t4									3
Baby 3					t0								t1	t2	t3		t5		t7	t8	t9	t10			9
Baby 4							t0							t2	t3				t7	t8	t9	t10			7
Baby 5	t0												t1	t2			t5	t6	t7	t8	t9	t10			9
Baby 6												t1							t7	t8	t9				4
Baby 7		t0												t2	t3		t5		t7	t8	t9				7
Baby 8								t0					t1	t2	t3	t4	t5	t6	t7	t8	t9	t10			11
Baby 9			t0										t1	t2	t3		t5			t8	t9				7
Baby 10	t0												t1	t2	t3		t5	t6	t7	t8	t9	t10			10
Baby 11		t0											t1	t2	t3		t5	t6	t7	t8	t9	t10			10
Baby 12						t0																			1
Baby 13				t0																					1
Baby 14											t0						t5		t7	t8	t9				5
Baby 15			t0										t1	t2	t3			t6		t8					6
Baby 16							t0						t1	t2					t7	t8	t9				6
Baby 17											t0		t1		t3		t5	t6	t7	t8					7
Baby 18	t0																								1
Baby 20					t0								t1		t3		t5	t6		t8					6
Baby 21											t0		t1	t2	t3	t4	t5	t6	t7						8
Baby 22												t0													1
Baby 23		t0															t5	t6	t7	t8					5
Baby 24									t0				t1	t2		t4	t5	t6	t7						7
Baby 25											t0						t5		t7	t8					4
Baby 26	t0												t1			t4	t5	t6	t7						6
Baby 27											t0		t1	t2	t3		t5	t6	t7						7
Baby 28											t0		t1	t2	t3		t5	t6	t7						7
Baby 30	t0																								1
																								Total	169
NOTE: Samples immediately after weaning commenced are shaded and shown in bold.
