# Supplementary material for: Changes in the gut microbiota of Nigerian infants within the first year of life
Source: PLoS One. 2022 Mar 17;17(3):e0265123. doi: 10.1371/journal.pone.0265123 (PMC8929609; doi:10.1371/journal.pone.0265123)
Supplement: S2 Table — (XLSX) [file pone.0265123.s005.xlsx]

## Sheet: S2 Table
S2 Table	Percentage abundance of phyla in all samples from all babies, across all time points
	Baby1 t0	Baby1 t1	Baby1 t2	Baby1 t3	Baby1 t4	Baby1 t5	Baby1 t6	Baby1 t7	Baby1 t8	Baby1 t9	Baby1 t10	Baby1 t11	Baby1 t12	Baby2 t0	Baby2 t1	Baby2 t4	Baby3 t0	Baby3 t1	Baby3 t2	Baby3 t3	Baby3 t5	Baby3 t7	Baby3 t8	Baby3 t9	Baby3 t10	Baby4 t0	Baby4 t2	Baby4 t3	Baby4 t7	Baby4 t8	Baby4 t9	Baby4 t10	Baby5 t0	Baby5 t1	Baby5 t2	Baby5 t5	Baby5 t6	Baby5 t7	Baby5 t8	Baby5 t9	Baby5 t10	Baby6 t1	Baby6 t7	Baby6 t8	Baby6 t9	Baby7 t0	Baby7 t2	Baby7 t3	Baby7 t5
Actinobacteria	0.647682	56.2785	68.0334	65.3384	33.2986	72.0804	60.406	40.6123	15.3537	27.5404	9.48619	26.3302	14.4201	40.2259	93.6632	89.372	0.313578	0.784753	2.63547	4.78264	82.5396	91.3222	86.1749	24.9983	73.2502	0.24864	83.3689	83.1785	25.9416	34.4784	17.0592	66.6405	5.69422	47.2687	87.4505	59.7413	55.9359	50.4732	62.5959	61.5581	52.0246	32.4119	63.2268	0.815872	63.8787	0	66.4062	64.9296	76.8934
Bacteroidetes	0	0	0	0	0	0	0	13.1597	24.5359	14.6277	13.9786	5.25233	9.27668	0.0519211	0	0.0402576	0.0313578	0.0896861	0	0.0525565	0.0212932	0	0	0.0726312	0.0710171	0.04662	0.0939609	0	4.91611	8.89009	0.571314	3.43637	0.0676876	3.67639	0.647292	0.0127421	0.0471635	0	0	0	0	0	6.8026	21.6113	0.533156	0	6.27663	10.7588	4.23099
Firmicutes	43.333	19.6639	15.0342	28.7463	61.669	24.6969	33.0083	40.57	58.0532	45.277	61.2447	56.122	70.7125	3.30997	5.09147	7.06522	77.9868	78.6921	84.8768	90.2545	12.2933	4.50853	10.7663	70.3533	23.12	73.5198	15.5719	15.7707	66.9952	54.9184	81.738	28.5894	8.02098	44.7504	9.70938	39.8127	42.2989	43.6199	36.5181	37.0513	45.3114	53.541	28.5104	57.8435	25.9414	95.502	24.7159	22.4938	18.1474
Fusobacteria	0	0	0	0	0	0	0	0	0	0	0	0.222774	0	0	0	0	0	0	0	0	0	0	0	0.0198085	0	0	0	0	0	0.0360653	0	0	0	0	0	0	0	0	0	0	0	0	0	0.213239	0	0	0	0	0
Proteobacteria	56.0193	24.0576	16.9324	5.91535	5.03238	3.22272	6.53253	5.65798	2.0572	12.555	15.2562	12.0727	5.59068	56.4123	1.24532	3.52254	21.6682	20.4335	12.4877	4.91028	5.14586	4.10678	3.05875	4.55596	3.55875	26.1849	0.965234	1.0508	2.14713	1.67704	0.631452	1.33375	86.2171	4.28821	2.06077	0.433231	1.7181	5.90694	0.886007	1.39061	2.66398	14.0471	1.46024	19.516	9.64678	4.49796	2.60121	1.81781	0.458782
Others	1e-07	1e-07	-1e-07	0	1e-07	1.42109e-14	0.053182	0	-1e-07	-1e-07	0.0343453	1e-07	0	0	1.42109e-14	0	0	0	-1.42109e-14	1e-07	-1.42109e-14	0.0624944	-1e-07	0	1e-07	1e-07	-1e-07	0	-1e-07	0	1e-07	-1e-07	0	0.016388	0.1321	1.42109e-14	-1e-07	0	0	1e-07	0	-1.42109e-14	-1.42109e-14	1e-07	0	-1.42109e-14	0	-1.42109e-14	0.269444
TOTAL	100	100	100	100	100	100	99.9468	100	100	100	99.9657	100	100	100	100	100	100	100	100	100	100	99.9375	100	100	100	100	100	100	100	100	100	100	100	99.9836	99.8679	100	100	100	100	100	100	100	100	100	100	100	100	100	99.7306
[truncated: 123 more columns]
