# Supplementary material for: Changes in the gut microbiota of Nigerian infants within the first year of life
Source: PLoS One. 2022 Mar 17;17(3):e0265123. doi: 10.1371/journal.pone.0265123 (PMC8929609; doi:10.1371/journal.pone.0265123)
Supplement: S3 Table — (XLSX) [file pone.0265123.s006.xlsx]

## Sheet: S3 Table
S3 Table		Percentage of most abundant (top 39) genera in all samples across all time points, in all samples from all babies
Taxa	Baby1 t0	Baby1 t1	Baby1 t2	Baby1 t3	Baby1 t4	Baby1 t5	Baby1 t6	Baby1 t7	Baby1 t8	Baby1 t9	Baby1 t10	Baby1 t11	Baby1 t12	Baby2 t0	Baby2 t1	Baby2 t4	Baby3 t0	Baby3 t1	Baby3 t2	Baby3 t3	Baby3 t5	Baby3 t7	Baby3 t8	Baby3 t9	Baby3 t10	Baby4 t0	Baby4 t2	Baby4 t3	Baby4 t7	Baby4 t8	Baby4 t9	Baby4 t10	Baby5 t0	Baby5 t1	Baby5 t2	Baby5 t5	Baby5 t6	Baby5 t7	Baby5 t8	Baby5 t9	Baby5 t10	Baby6 t1	Baby6 t7	Baby6 t8	Baby6 t9	Baby7 t0	Baby7 t2	Baby7 t3	Baby7 t5
Bifidobacterium	0.133649	56.1585	66.3819	64.0562	30.9164	70.1021	58.1723	40.1641	15.0527	27.2927	9.28012	25.4905	12.7082	39.9013	93.0681	89.372	0.313578	0.246637	0.344828	0.277799	82.0924	90.5633	82.5309	24.0541	72.2639	0.17871	67.8995	61.624	25.6717	33.6579	15.2751	66.311	5.69422	40.484	74.8745	50.669	54.3929	49.1009	61.9839	59.8253	50.6512	0	62.9151	0	62.8291	0	54.5277	54.5075	68.7373
Streptococcus	9.73579	14.934	10.2126	11.3353	53.4579	22.216	21.4856	0.338295	0.351229	2.19186	3.34524	8.51684	6.29241	2.59605	3.27309	0.181159	75.1881	39.4768	75.8251	77.8287	8.7799	2.68726	6.98984	66.8868	16.1288	62.0979	4.0574	2.25792	48.199	35.894	59.7975	8.3791	0	32.9182	6.45971	34.1616	17.7941	38.5804	23.2097	8.89698	24.0706	44.1543	5.93892	5.98925	4.46518	12.3244	12.3668	7.93106	7.99592
Trabulsiella	4.86275	12.8932	9.2445	3.0888	2.27053	1.60338	1.74614	3.273	2.0572	9.48276	0.721253	2.39054	3.04596	0	0	2.89855	11.2418	0.104634	0	2.62032	0.873021	2.80332	2.13118	0.765929	1.68863	1.0878	0.367302	0.738168	1.64261	0.721306	0	0.290287	83.7042	0.262209	0.964333	0.191132	0.262768	3.47003	0.319693	0.626138	1.36159	0	0.863681	10.8752	5.64812	0	0.461648	0.572275	0.240315
Klebsiella	47.2191	0	0	0	1.28043	0.789726	0	1.42084	0	2.37528	5.26858	0.299889	1.3649	56.4123	1.24532	0	8.05895	19.9327	12.4877	0	0.574917	0	0	0	0	25.0971	0	0	0	0	0	0	0.693798	2.54015	0.568032	0	0	0.993691	0	0	0	12.0341	0	3.37474	3.61546	0	0	0	0.16021
Bacteroides	0	0	0	0	0	0	0	13.1597	24.5359	12.6926	8.67564	5.25233	9.25355	0	0	0	0.0313578	0.0896861	0	0	0	0	0	0.039617	0.0473447	0	0	0	0	0	0	3.35007	0	3.67639	0.435931	0	0	0	0	0	0	0	6.00125	21.6113	0.366544	0	6.22337	10.4693	4.23099
Enterococcus	6.62075	0	0.569476	6.51271	0	0.183472	0.0975004	0.067659	0	0	0	0.0514095	0	0.233645	0.429799	5.23349	0	0	0	0	0	0	0	0	0	0	0.777313	0.547113	0	0.126228	0	0.376589	6.53186	0	0.1321	0.0254842	1.50923	0.0315457	0.502375	5.0455	1.97727	1.00649	0.560947	0.519192	1.21626	80.4996	2.77876	2.29583	2.11186
Veillonella	20.5202	3.84954	3.50228	7.12464	6.23092	2.16975	1.10796	3.46752	1.15404	1.21974	0.769336	3.00745	0.925355	0	1.14613	0.362319	0	16.278	5.18473	1.79443	1.42664	0.169628	1.40239	2.25817	2.37513	4.30458	5.96224	7.12983	2.65165	1.11802	0.330761	0.965009	0	3.50158	1.26816	1.50357	6.3199	2.28707	1.65327	7.44813	0.852475	5.8639	1.74517	6.40645	0	0	2.02415	1.89187	1.74774
Collinsella	0	0	0	0	0	0	0	0	0	0	0	0	1.55768	0	0	0	0	0	0	0	0	0	0	0.0330142	0	0	13.4706	20.8597	0	0.117212	0	0	0	0.824866	2.56275	0.0318552	0.983695	0	0.0913409	0.589734	0	0	0	0	0	0	10.8842	8.89383	7.73376
Lactobacillus	0	0	0	0.211262	0	0	0	0	0	0	0	0.34273	0	0	0	0	0	0	0.0369458	0	0.0922706	0	0	0.904589	0	0.621601	1.77671	1.08554	7.08671	2.39834	0	0	0	3.43603	0.937913	3.73981	12.8958	2.62618	10.3489	10.0546	12.7871	0	4.33621	0	12.8957	0	0	0	0
Ruminococcus	0	0	0	0	0.0148887	0	0	2.0636	1.45509	5.32832	15.1669	0.719733	1.56539	0.337487	0	0	0	17.3543	0	3.02575	1.60409	1.16954	0.894435	0	0.489229	0	0.649184	0.408163	0.152528	0.432783	2.11486	1.47497	0	0.191194	0.501982	0.0191131	0.0134753	0	0	0.771751	0.248638	0	6.38412	31.8561	0.283239	0	4.35014	5.52077	1.58753
Blautia	0	0	0	0	0	0	0	0	8.58003	4.42957	3.68869	0.97678	0.640037	0	0	0	0	0	0	0	0	0	0	0	0	0	2.02443	4.34216	7.75549	8.95321	8.83031	2.86364	0	0	0	0.12105	0	0	0	0	0	0	0	0	0.233256	0	0	0	0
Clostridium	1.74771	0.104042	0.180334	1.67553	1.63031	0	2.96047	0.236807	0	1.62326	0.185465	5.13238	0.262184	0	0	0.241546	0	0.396114	1.73645	6.20167	0	0	0	0.0990426	1.86223	1.67055	0	0	0	0	0	0	0	0	0	0	1.59682	0	0.310559	1.20131	0.153919	0	0	0.389394	0	0	1.30504	1.2792	0
02d06	0	0	0	0.087419	0	0	1.92342	22.2091	4.46563	2.72377	0.412144	3.65007	17.9287	0	0	0	0	0	0	0	0	0	0.0993816	0	0.860096	0	0	0	0	0	0	0.0863016	1.11685	0	0	0	0	0	0	0.575173	5.13853	0	0.195886	0	4.09863	0	0	0	0
Staphylococcus	2.60101	0.544218	0.503037	0	0	0	0	0	0	0	0	0	0	0.142783	0	0	0.807463	0.426009	1.58867	0.262782	0	0	0.0662544	0	0	2.91375	0.102503	0	0	0	0	0	0	3.17929	0.17173	0.2421	0	0.0473186	0.146145	0	0.0828795	0.867916	0	0	0	2.67802	0	0	0
Faecalibacterium	0	0	0	0	0.0893322	0	0	0.211434	21.5253	0	7.5972	3.82144	9.55429	0	0	0	0	0	0	0	0	0	0	0	0	0	0	0	0	0.68524	0	0	0	0	0	0	0	0	0	0	0	0	0.0356157	8.80771	0.416528	0	0	0	0
Megasphaera	0	0	0	0	0	0	0	0	0	0.183419	0.0755598	0	0	0	0	0	0	0	0	0	0	0	0	0	0.10258	0	0	0	0	0	0	0.353052	0	0	0	0	1.38795	0	0	0.458682	0	0	0.605467	1.14037	0	0	0.585938	0.848313	3.02214
Megamonas	0	0	0	0	0	0	0	0	0	0	3.02239	15.9284	3.17705	0	0	0	0	0	0	0	0	0	0	0	0	0	0	0	0	0	0.200461	12.3097	0	0	0	0	0	0	0	0	0	0	0	0	0	0	0	0	0
Prevotella	0	0	0	0	0	0	0	0	0	1.93507	5.28919	0	0	0	0	0	0	0	0	0	0	0	0	0.0330142	0	0	0	0	4.91611	8.89009	0.571314	0	0	0	0	0	0.0471635	0	0	0	0	0	0.801353	0	0	0	0	0	0
Propionibacterium	0.3187	0	1.53759	0.692067	0	0	0	0	0	0	0	0	0	0	0	0	0	0	0	0	0	0	0	0	0	0	0	0	0	0	0	0	0	0	0.0660502	0	0	0	0	0	0	0.5543	0	0	0	0	0.0355114	0	0
SMB53	0	0	0	1.79937	0	0.0717932	3.05797	6.16543	3.26141	1.52238	1.57989	5.57793	5.09716	0	0	0.422705	0	0	0	0.0300323	0	0.0714222	0.397527	0	1.18362	0	0	0	0	0	0	0.0627648	0	0	0	0	0	0	0	0.444121	0	0	0	0.157612	0.966345	0	0	0	0
Eubacterium	0	0	0	0	0	0	0.833186	1.6661	1.20421	0.0641966	0.192334	0	0	0	0	0	0	0	0	0	0	0	0	0	0	0	0	0	0.0351989	0.108196	0.46106	0	0.0253829	0	0	0	0	0	0	0.247543	0	0	0.133559	0.111255	0	0	0	0	0
Haemophilus	0.092526	0.360144	0.0854214	0	0.186109	0	0.0975004	0	0	0	5.08312	7.51435	0.161937	0	0	0	0	0	0	0	0	0	0	0.310333	0	0	0	0	0	0.0540979	0.430991	0	0	0	0	0.0254842	0	0.055205	0	0	0	1.59726	0	0	0	0	0	0	0
Sutterella	0	0	0	0	0	0	0	0	0	0	0	0	0.107958	0	0	0	0	0	0	0	0	0	0	0	0	0	0	0	0	0.901632	0.0902075	0.494273	0	1.47493	0.528402	0.0891947	1.28015	0.134069	0.557179	0.633418	1.12479	0	0	0	0	0	0	0.666532	0.0582581
Dorea	0	0	0	0	0	0	0.212728	1.53078	6.67336	1.56823	1.57989	1.82504	2.11289	0	0	0	0	0	0	0	0	0	0	0	0	0	0	0	0	0.180326	0.82189	0.572729	0	0	0	0	0	0	0.173548	0.123771	0	0	0	0	0.933022	0	0	0	0
Coprococcus	0	0	0	0	0	0	0	0	0.250878	1.77916	1.20209	0.813983	2.59099	0	0	0	0	0	0	0	0	0	0	0	0	0	0	0	0.668779	3.46227	6.27443	0	0	0	0	0	0	0	0	0	0	0	0	0.259596	0	0	0	0	0
Catenibacterium	0	0	0	0	0	0	0	0.0338295	0	0	0	0	0	0	0	0	0	0	0	0	0	0	0	0	0	0	0	0	0	0	0	0	0	0	0	0	0	0	0	0	0	0	0	0	0	0	0	0	0
Rothia	0.195333	0.120048	0.113895	0.590078	0.937988	0.151563	0.132955	0.0338295	0	0	0.0618217	0.0856825	0.0925355	0.324507	0.595107	0	0	0.254111	0.923645	1.35145	0.170346	0.0714222	0.342314	0.44239	0.0946895	0	0.845648	0.130265	0	0.0631142	0.280645	0.0470736	0	0.120179	0	1.51631	0.0875893	0.55205	0.146145	0.0582454	0.224959	0.882503	0.151367	0.176154	0.133289	0	0.0887784	0	0.0655403
Parabacteroides	0	0	0	0	0	0	0	0	0	0	0	0	0.0231339	0	0	0	0	0	0	0	0	0	0	0	0	0	0	0	0	0	0	0	0	0	0	0.0127421	0	0	0	0	0	0	0	0	0	0	0	0.235643	0
Dialister	0	0	0	0	0	0	0	0	0	0	0	0	0	0	0	0	0	0	0	0	0	0	0	0	0	0	0	0	0	1.28933	0	0	0	0	0	0	0	0	0	0	0	0	0.169175	0.0370851	0	0	0	0.107722	0.640839
Roseburia	0	0	0	0	0	0	0	0	1.45509	5.01651	0	0.111387	6.89389	0	0	0	0	0	0	0	0	0	0	0	0	0	0	0	0	0	0	0	0	0	0	0	0	0	0	0	0	0	0	0	0	0	0	0	0
Eggerthella	0	0	0	0	0	0	0.443184	0.279093	0.301054	0.183419	0.130512	0	0	0	0	0	0	0	0	0	0	0	0	0	0	0	0	0	0	0	0	0	0	0	0	0	0	0	0	0	0.0355198	0	0.160271	0	0	0	0	0.249108	0.131081
Acinetobacter	0	0	0	0	0	0	0	0	0	0	0	0	0	0	0	0	0	0	0	0.127637	0	0	0	0	0	0	0	0	0	0	0	0	0	0	0	0	0	0	0	0	0	0	0	0	0	4.4426	0	0	0
Oscillospira	1.8094	0	0	0	0	0	0	0.186062	0.451581	0.0917095	0.15112	0.0771142	0	0	0	0	0	0	0	0	0	0	0	0	0	0	0	0	0	0	0	0	0.0846095	0	0	0	0	0	0	0	0	0	0.0623275	0	0	0	0.0710227	0.0605938	0
Lachnospira	0	0	0	0	0	0	0	0	0	2.84299	1.33947	1.43947	2.30568	0	0	0	0	0	0	0	0	0	0	0	0	0	0	0	0	0	0	0	0	0	0	0	0	0	0	0	0	0	0	0	0	0	0	0	0
Pediococcus	0	0	0	0	0	0	0	0	0	0	0	0	0	0	0	0	0	0	0	0	0	0	0	0	0	0	0.0512514	0	0	0	0	0	0	0	0.0264201	0	0	0	0	0	0	0	7.0252	0.0463564	0	0	0	0	0
Peptostreptococcus	0	0	0	0	0	0	0	0	0	0	0	0	0	0	0	0	0	0	0	0	0	0	0	0	0	0	0	0	0	0	0	0	0	0	0	0	0	0	0	0	0	0	0	0	0	0	0	0.0471285	0.131081
Proteus	0	0	0	0	0	0	0	0.0761164	0	0	0	0	0	0	0	0	0	0	0	0	0	0	0.121466	0	0	0	0	0	0.0469318	0	0	0	0	0	0	0	0	0	0	0	0.177599	0	0	0	0	0	0.372869	0.12792	0
Peptoniphilus	0	0	0	0	0	0	0.283638	0	0	0	0	0	0	0	0	0	0	0	0	0	0	0	0	0	0	0	0	0	0	0	0	0	0	0	0	0	0.458159	0	0	0	0	0	0	0	0	0	0	0.10099	0
Pseudoramibacter_Eubacterium	0	0	0	0	0	0	0	0	0	0	0	0	0	0	0	0	0	0	0	0	0	0	0	0	0	0	0	0	0	0	0	0.0156912	0	0	0	0	0	0	0	0	0	0	0	0	0	0	0	0	0
[truncated: 121 more columns]
