# Supplementary material for: Changes in the gut microbiota of Nigerian infants within the first year of life
Source: PLoS One. 2022 Mar 17;17(3):e0265123. doi: 10.1371/journal.pone.0265123 (PMC8929609; doi:10.1371/journal.pone.0265123)
Supplement: S4 Table — Negative fold changes indicate ASVs (17) more abundant in the C-section birth babies, and positive fold changes indicate the four ASCs more abundant in vaginal birth babies. ASVs are identified to the genus or (when possible) species level. (XLSX) [file pone.0265123.s007.xlsx]

## Sheet: S4 Table
S4 Table Differentially abundant ASVs following DESeq2 analysis, comparing samples at day 7 between Vaginal birth (+ve change) and C-Section birth (-ve change) babies
ASV	log2FoldChange	Adjusted pvalue	phylum	family	genus	species
seq81	-25.4725	9.48e-16	Proteobacteria	Enterobacteriaceae	Trabulsiella	farmeri
seq56	-25.4033	3.88e-16	Actinobacteria	Bifidobacteriaceae	Bifidobacterium	animalis
seq58	-25.3545	9.48e-16	Proteobacteria	Enterobacteriaceae	Trabulsiella	farmeri
seq136	-24.4547	6.66e-15	Proteobacteria	Enterobacteriaceae	Trabulsiella	farmeri
seq27	-24.4142	6.66e-15	Actinobacteria	Propionibacteriaceae	Propionibacterium
seq153	-23.4277	8.25e-14	Proteobacteria	Enterobacteriaceae	Klebsiella
seq206	-23.1707	1.25e-13	Firmicutes	Clostridiaceae	Clostridium	perfringens
seq200	-23.1537	1.25e-13	Proteobacteria	Enterobacteriaceae	Klebsiella
seq246	-23.0933	1.25e-13	Firmicutes	Clostridiaceae	Clostridium	perfringens
seq222	-23.0762	1.25e-13	Firmicutes	Clostridiaceae	Clostridium	perfringens
seq145	-23.0649	1.25e-13	Firmicutes	Clostridiaceae	Clostridium	perfringens
seq283	-22.8157	2.13e-13	Firmicutes	Clostridiaceae	Clostridium	perfringens
seq307	-22.8028	2.13e-13	Firmicutes	Streptococcaceae	Streptococcus
seq249	-22.7164	2.34e-13	Firmicutes	Clostridiaceae	Clostridium	perfringens
seq300	-22.714	2.34e-13	Firmicutes	Clostridiaceae	Clostridium	perfringens
seq94	-8.53637	0.0133042	Proteobacteria	Enterobacteriaceae
seq171	-7.40578	0.00633668	Proteobacteria	Moraxellaceae	Acinetobacter
seq21	7.7691	0.031335	Proteobacteria	Enterobacteriaceae
seq7	9.79456	0.000715901	Proteobacteria	Enterobacteriaceae	Trabulsiella
seq77	22.8102	3.04e-13	Firmicutes	Clostridiaceae	02d06
seq11	24.684	6.66e-15	Actinobacteria	Bifidobacteriaceae	Bifidobacterium	longum
Negative fold changes indicate ASVs (17) more abundant in the C-section birth babies, and positive fold changes indicate the four ASCs more abundant in vaginal birth babies.
ASVs are identified to the genus or (when possible) species level.
